# Supplementary material for: A Tomato EMS-Mutagenized Population Provides New Valuable Resources for Gene Discovery and Breeding of Developmental Traits
Source: Plants (Basel). 2022 Sep 20;11(19):2453. doi: 10.3390/plants11192453 (PMC9571841; doi:10.3390/plants11192453)
Supplement: Supplementary file 1 [file plants-11-02453-s001.zip]

Archive with 3 entries (3 files):
- Fonseca et al. - Tomato EMS mutant collection - Supplementary Figure S1.pdf
- Fonseca et al. - Tomato EMS mutant collection - Supplementary Figure S2.pdf
- Fonseca et al. - Tomato EMS mutant collection - Supplementary Table S1.pdf
